# Supplementary material for: Characterization of gene expression profiles in the mouse brain after 35 days of spaceflight mission
Source: NPJ Microgravity. 2022 Aug 10;8:35. doi: 10.1038/s41526-022-00217-4 (PMC9365836; doi:10.1038/s41526-022-00217-4)
Supplement: Supplementary file 1 — Dataset [file 41526_2022_217_MOESM1_ESM.xlsx]

## Sheet: Figure 1
Figure 1. Spaceflight-induced changes of gene expression related to neuronal function.
Gene	P-value	Log2 Fold Δ
Nrgn	0.0413	-0.16
Dlg4	0.00947	-0.279
Nlgn2	0.042	-0.306
Sin3a	0.0142	-0.43
Reln	0.00583	-0.535
Slc2a5	0.0132	-0.623
Kcnd1	0.0117	-0.893

## Sheet: Figure 2
Figure 2. Spaceflight-induced changes of gene expression related to neuronal support cell function.
Gene	P-value	Log2 Fold Δ
Csf1r	0.0111	-0.209
Plp1	0.00238	-0.363
Mertk	0.000256	-0.368
Trem2	0.0359	-0.461
Ncf1	0.0214	-0.539
Opalin	0.0205	-0.546
Slc2a5	0.0132	-0.623

## Sheet: Figure 3
Figure 3. Spaceflight-induced changes of gene expression related to immune function and inflammation.
Gene	P-value	Log2 Δ
H2-T23	0.00447	0.357
Sox4	0.00304	0.314
Csk	0.0108	-0.236
Ikbkg	0.0246	-0.27
Mpeg1	0.0363	-0.292
Mertk	0.000256	-0.368
Optn	1.72e-05	-0.435
Trem2	0.0359	-0.461
St8sia6	0.0272	-0.479
Irf8	0.0352	-0.51
Hpgds	0.0282	-0.527
Ripk1	0.0389	-0.63
Cyp27a1	0.0132	-0.805
C5ar1	0.0201	-0.851
Cd6	0.00978	-0.972
Cd74	0.00146	-1
Irf7	0.00544	-1.06

## Sheet: Figure 4
Figure 4. Spaceflight-induced changes of gene expression related to cellular stress and growth function
Gene	P-value	Log2 Fold Δ
Hspb1	0.00825	0.706
Gadd45g	0.0389	0.392
Ccng2	0.00785	0.292
Sesn1	0.0298	0.226
Cdc25a	0.0307	0.218
Brd2	0.00667	-0.182
Map2k4	0.0334	-0.2
Brd3	0.0394	-0.305
Mre11a	0.0241	-0.383
Sin3a	0.0142	-0.43
Egfr	0.0149	-0.509
Bbc3	0.0432	-0.538
Ripk1	0.0389	-0.63
E2f1	0.0143	-0.709

## Sheet: Figure 5
Figure 5. Spaceflight-induced changes of pathway scores.
	Adaptive Immune Response	Angiogenesis	Apoptosis	Astrocyte Function	Autophagy	Carbohydrate Metabolism	Cell Cycle	Cellular Stress	Cytokine Signaling	DNA Damage	Epigenetic Regulation	Growth Factor Signaling	Inflammatory Signaling	Innate Immune Response	Insulin Signaling	Lipid Metabolism	Matrix Remodeling	Microglia Function	Neurons and Neurotransmission	NF-kB	Notch	Oligodendrocyte Function	Wnt
FLT8	-0.908656	0.158182	-0.85611	-1.08294	-0.730857	0.141055	0.0571168	-0.366562	0.493182	0.105276	0.278537	0.3995	-0.93253	-1.06208	0.40937	-0.18465	-0.393714	-0.88564	0.685727	-0.78111	0.0660127	-0.680984	0.290238
FLT9	3.3418	-1.81179	3.35652	3.25258	3.28818	-0.66102	2.72932	2.87173	-2.93883	-1.1735	-2.85322	-3.91459	3.66429	3.30204	-1.66153	-1.27966	2.90656	5.22639	-3.07176	1.92797	-1.44412	1.9834	-1.35752
FLT10	-0.291443	-0.366697	-2.33801	-0.291883	-0.0666644	0.122519	-2.37547	-0.615621	0.0530751	-2.95016	-0.126112	0.811631	-0.290966	-0.492532	-0.434232	0.324807	0.0702358	-1.79447	0.31019	-0.973291	-0.0483657	-1.10719	0.843583
FLT12	-0.573321	0.410402	-0.155122	-0.291181	-0.562383	0.379794	-0.183302	-0.567014	0.484656	0.314037	0.30356	0.251437	-0.603703	-0.365572	0.478071	0.036547	-0.460177	-0.907604	0.441172	-0.303875	0.172233	-0.258442	0.13245
FLT13	0.80659	-0.108628	1.1276	-0.130133	0.677844	-0.453887	0.902424	0.029513	-0.262876	-0.126138	-0.625752	-0.939007	0.430361	0.790716	-0.765627	-0.367744	-0.123668	0.612911	-0.613117	0.38626	-0.0231594	0.0906565	-0.643612
GC8	0.828299	-0.488638	1.43051	1.09826	1.47332	-0.397955	0.985447	1.14298	-0.79113	-0.253605	-0.488852	-0.347454	0.990535	1.27106	-0.400089	-0.0122579	0.760434	1.86439	-0.817208	1.23489	-0.163389	0.614553	-0.277937
GC9	0.999826	-0.267817	1.12338	0.787981	0.937378	-0.426114	0.329488	0.894359	-0.83294	-0.0319989	-0.685953	-0.534408	0.51311	1.02415	-0.343599	-0.267373	1.00478	1.58255	-0.546075	0.791426	-0.464075	0.983765	-0.373313
GC10	-0.39674	-0.502161	0.158129	-0.649667	-0.129929	-0.376084	-0.300322	0.214532	-0.381291	0.223562	-0.467847	-0.296982	-0.430109	0.0199378	-0.161963	-0.465443	-0.361988	-0.340526	0.0826683	-0.109087	-0.327954	0.217224	0.173296
GC12	0.148409	-0.663967	-0.023801	-0.794796	0.0244873	-0.310132	0.158317	0.102849	-0.535134	0.247588	-0.604025	-0.401412	-0.539635	0.0463499	-0.402102	-0.114657	-0.040855	0.376429	-0.166295	-0.0430699	-0.442143	0.00844142	-0.0388469
GC13	-1.89604	1.09026	-1.18237	-1.34294	-2.05165	0.633528	-1.19232	-1.48819	1.41918	0.939141	1.96355	1.91477	-2.10826	-1.64826	1.37805	0.776942	-0.98394	-2.91068	1.91757	-1.08256	0.769688	-0.765742	0.899665
GC14	-0.29527	0.520019	-0.26692	-0.342168	-0.848132	0.263971	-0.324272	-0.483588	0.42839	0.366921	0.948397	0.617948	-0.584916	-0.25413	0.528949	0.0444387	-0.476544	-1.08458	0.440266	-0.329032	0.254336	0.222104	0.0784362
FLT14	-1.76345	2.03083	-2.37381	-0.213118	-2.0116	1.08433	-0.786419	-1.73499	2.86372	2.33888	2.35771	2.43857	-0.108177	-2.63168	1.3747	1.50905	-1.90113	-1.73918	1.33686	-0.718525	1.65094	-1.30779	0.273558

## Sheet: Figure 6
Figure 6. Spaceflight-induced changes in nueroinflammation pathway scores among flight (FLT) and ground controls (GC) groups.
	Angiogenesis	Cytokine Signaling	Epigenetic Regulation	Innate Immune Response	Microglia Function	Notch	Oligodendrocyte Function
FLT8	0.158182	0.493182	0.278537	-1.06208	-0.88564	0.0660127	-0.680984
FLT9	-1.81179	-2.93883	-2.85322	3.30204	5.22639	-1.44412	1.9834
FLT10	-0.366697	0.0530751	-0.126112	-0.492532	-1.79447	-0.0483657	-1.10719
FLT12	0.410402	0.484656	0.30356	-0.365572	-0.907604	0.172233	-0.258442
FLT13	-0.108628	-0.262876	-0.625752	0.790716	0.612911	-0.0231594	0.0906565
GC8	-0.488638	-0.79113	-0.488852	1.27106	1.86439	-0.163389	0.614553
GC9	-0.267817	-0.83294	-0.685953	1.02415	1.58255	-0.464075	0.983765
GC10	-0.502161	-0.381291	-0.467847	0.0199378	-0.340526	-0.327954	0.217224
GC12	-0.663967	-0.535134	-0.604025	0.0463499	0.376429	-0.442143	0.00844142
GC13	1.09026	1.41918	1.96355	-1.64826	-2.91068	0.769688	-0.765742
GC14	0.520019	0.42839	0.948397	-0.25413	-1.08458	0.254336	0.222104
FLT14	2.03083	2.86372	2.35771	-2.63168	-1.73918	1.65094	-1.30779

## Sheet: Table 1
Table 1: Summary of the 54 differentially expressed genes in flight mice brains relative to ground habitat controls (GC). LC: lower Confidence, UC: upper Confidence
Gene Name (mRNA)	Functions	Log2 fold Δ	LC limit (log2)	UC limit (log2)	P-value
Optn	Autophagy, Cell Cycle, Microglia Function	-0.435	-0.547	-0.324	1.72e-05
Mertk	Autophagy, Microglia Function	-0.368	-0.499	-0.237	0.000256
Cd74	Adaptive Immune Response, Inflammatory Signaling	-1	-1.45	-0.548	0.00146
Plp1	Oligodendrocyte Function	-0.363	-0.54	-0.187	0.00238
Sox4	Microglia Function, Wnt	0.314	0.156	0.473	0.00304
H2-T23	Adaptive Immune Response, Astrocyte Function, Inflammatory Signaling, Innate Immune Response, Matrix Remodeling	0.357	0.165	0.548	0.00447
Irf7	Apoptosis, Inflammatory Signaling, Innate Immune Response	-1.06	-1.63	-0.487	0.00544
Reln	Growth Factor Signaling, Matrix Remodeling	-0.535	-0.836	-0.235	0.00583
Prkar2b	Apoptosis, Cell Cycle, Growth Factor Signaling	-0.32	-0.503	-0.137	0.00641
Agt	Astrocyte Function	0.432	0.184	0.679	0.00657
Aldh1l1	Astrocyte Function	-0.345	-0.542	-0.147	0.00659
Brd2	Epigenetic Regulation	-0.182	-0.286	-0.0773	0.00667
Ccng2	Cell Cycle, DNA Damage	0.292	0.119	0.465	0.00785
Hspb1	Angiogenesis, Astrocyte Function, Cellular Stress, Growth Factor	0.706	0.284	1.13	0.00825
Dlg4	Adaptive Immune Response, Angiogenesis, Cytokine Signaling, Growth Factor Signaling, Neurons and Neurotransmission	-0.279	-0.45	-0.108	0.00947
Cd6	Matrix Remodeling	-0.972	-1.56	-0.388	0.00978
Csk	Adaptive Immune Response, Angiogenesis, Growth Factor	-0.236	-0.384	-0.0878	0.0108
F3	Microglia Function	-0.304	-0.496	-0.113	0.011
Csf1r	Cytokine Signaling, Growth Factor Signaling, Microglia Function	-0.209	-0.341	-0.0771	0.0111
Uty	Epigenetic Regulation	0.308	0.113	0.502	0.0112
Kcnd1	Microglia Function, Neurons and Neurotransmission	-0.893	-1.45	-0.337	0.0117
Cyp27a1	Inflammatory Signaling	-0.805	-1.32	-0.292	0.0132
Slc2a5	Microglia Function	-0.623	-1.02	-0.226	0.0132
Sin3a	Epigenetic Regulation	-0.43	-0.715	-0.146	0.0142
E2f1	Apoptosis, Cell Cycle, Cellular Stress, Notch	-0.709	-1.17	-0.25	0.0143
Egfr	Adaptive Immune Response, Angiogenesis, Astrocyte Function,	-0.509	-0.841	-0.177	0.0149
Tmem206	Microglia Function	-0.239	-0.407	-0.0701	0.0196
C5ar1	Inflammatory Signaling, Neurons and Neurotransmission	-0.851	-1.44	-0.259	0.0201
Opalin	Oligodendrocyte Function	-0.546	-0.935	-0.157	0.0205
Ncf1	Adaptive Immune Response, Angiogenesis, Cellular Stress	-0.539	-0.918	-0.159	0.0214
Mre11a	DNA Damage	-0.383	-0.665	-0.1	0.0241
Ikbkg	Adaptive Immune Response, Apoptosis, Inflammatory Signaling	-0.27	-0.47	-0.0697	0.0246
Prkaca	Adaptive Immune Response, Angiogenesis, Apoptosis, Wnt	-0.144	-0.251	-0.0371	0.0248
Apoe	Astrocyte Function, Cellular Stress, Lipid Metabolism, Microglia	0.296	0.072	0.521	0.027
St8sia6	Microglia Function	-0.479	-0.835	-0.123	0.0272
Gpr62	Oligodendrocyte Function	-0.418	-0.736	-0.1	0.0276
Hpgds	Lipid Metabolism	-0.527	-0.922	-0.132	0.0282
Sesn1	DNA Damage	0.226	0.0509	0.4	0.0298
Cdc25a	Cell Cycle, DNA Damage	0.218	0.0481	0.389	0.0307
Lmna	Apoptosis, Cell Cycle, Microglia Function	-0.284	-0.507	-0.0596	0.0324
Map2k4	Adaptive Immune Response, Apoptosis, Cellular Stress	-0.2	-0.359	-0.041	0.0334
Irf8	Inflammatory Signaling, Microglia Function	-0.51	-0.914	-0.106	0.0352
Trem2	Adaptive Immune Response, Inflammatory Signaling, Microglia	-0.461	-0.833	-0.088	0.0359
Mpeg1	Inflammatory Signaling	-0.292	-0.528	-0.0551	0.0363
Rhoa	Angiogenesis, Autophagy, Growth Factor Signaling, Wnt	0.196	0.0351	0.357	0.0381
Tarbp2	Epigenetic Regulation	0.195	0.0346	0.355	0.0384
Ripk1	Apoptosis, Innate Immune Response, NF-kB	-0.63	-1.14	-0.119	0.0389
Gadd45g	Cell Cycle, DNA Damage, Growth Factor Signaling	0.392	0.0686	0.716	0.0389
Brd3	Epigenetic Regulation	-0.305	-0.557	-0.0526	0.0394
Nrgn	Neurons and Neurotransmission	-0.16	-0.295	-0.0261	0.0413
Nlgn2	Matrix Remodeling, Neurons and Neurotransmission	-0.306	-0.562	-0.0486	0.042
Bbc3	Apoptosis, DNA Damage	-0.538	-0.987	-0.0897	0.0432
Rgl1	Growth Factor Signaling, Microglia Function	0.105	0.0146	0.196	0.0462
Creb1	Adaptive Immune Response, Carbohydrate Metabolism, DNA Damage, Innate Immune Response, Notch	0.235	0.0291	0.44	0.0493

## Sheet: Table 2
Table 2: Summary of significantly altered gene expressions by spaceflight related to neuronal function
Gene	P-value	Log2 Fold Δ
Nrgn	0.0413	-0.16
Dlg4	0.00947	-0.279
Nlgn2	0.042	-0.306
Sin3a	0.0142	-0.43
Reln	0.00583	-0.535
Slc2a5	0.0132	-0.623
Kcnd1	0.0117	-0.893

## Sheet: Table 3
Table 3: Summary of significantly altered gene expressions by spaceflight related to neuronal support cell function
Gene	P-value	Log2 Fold Δ
Csf1r	0.0111	-0.209
Plp1	0.00238	-0.363
Mertk	0.000256	-0.368
Trem2	0.0359	-0.461
Ncf1	0.0214	-0.539
Opalin	0.0205	-0.546
Slc2a5	0.0132	-0.623

## Sheet: Table 4
Table 4: Summary of significantly altered gene expressions by spaceflight related to immune function and inflammation
Gene	P-value	Log2 Δ
H2-T23	0.00447	0.357
Sox4	0.00304	0.314
Csk	0.0108	-0.236
Ikbkg	0.0246	-0.27
Mpeg1	0.0363	-0.292
Mertk	0.000256	-0.368
Optn	1.72e-05	-0.435
Trem2	0.0359	-0.461
St8sia6	0.0272	-0.479
Irf8	0.0352	-0.51
Hpgds	0.0282	-0.527
Ripk1	0.0389	-0.63
Cyp27a1	0.0132	-0.805
C5ar1	0.0201	-0.851
Cd6	0.00978	-0.972
Cd74	0.00146	-1
Irf7	0.00544	-1.06

[truncated: 2 more sheets: AL Normalized Data, Pathway Scores]
